# Supplementary material for: Hibernation-Promoting Factor Sequesters Staphylococcus aureus Ribosomes to Antagonize RNase R-Mediated Nucleolytic Degradation
Source: mBio. 2021 Jul 13;12(4):e00334-21. doi: 10.1128/mBio.00334-21 (PMC8406268; doi:10.1128/mBio.00334-21)
Supplement: DATA SET S1 [file mbio.00334-21-sd001.xlsx]

## Sheet: appendix_Table_S1
Dataset S1. Proteins co-purified with 3×FLAG-Rnr and identified by LC-MS/MS.
		Database Name: the 20-2163_uniprot_Whole_Staphylococcus-aureus_strain-USA300_20200729 database
			Version: unknown
			Taxonomy: All Entries
			Number of Proteins: 2607
		Does database contain common contaminants?: unknown
	Search Engine Set: 1 Search Engine
		Search Engine: Mascot
			Version: 2.7.0.1
			Samples: All Samples
			Fragment Tolerance: 0.60 Da (Monoisotopic)
			Parent Tolerance: 10.0 PPM (Monoisotopic)
			Fixed Modifications: +57 on C (Carbamidomethyl)
			Variable Modifications: +1 on NQ (Deamidated), +16 on M (Oxidation), +42 on Peptide N-Terminal (Acetyl)
			Database: the 20-2163_uniprot_Whole_Staphylococcus-aureus_strain-USA300_20200729 database (unknown version, 2607 entries)
			Digestion Enzyme: Trypsin
			Max Missed Cleavages: 3
	Scaffold: Version: Scaffold_4.11.1
		Modification Metadata Set: 2334 modifications
			Source: C:\Program Files\Scaffold 4\parameters\unimod.xml
			Comment:
		Protein Grouping Strategy: Experiment-wide grouping with binary peptide-protein weights
		Peptide Thresholds: 95.0% minimum
		Protein Thresholds: 99.0% minimum and 4 peptides minimum
		Peptide FDR: 0.0% (Decoy)
		Protein FDR: 0.0% (Decoy)
		GO Annotation Source(s):
		Pathway Annotation Source(s):
		Alternate ID Source(s): FASTA:UniProt/Swiss-Prot (UniProtKB)
									Protein Identification Probability	Protein Identification Probability	Protein Identification Probability	Protein Identification Probability	Protein Identification Probability	Protein Identification Probability	Protein Identification Probability	Protein Identification Probability	Protein Identification Probability
21-2273									AL1	AL2	AL3	AL4	AL5	AL6	AL7	AL8	AL9
									AL1	AL2	AL3	AL4	AL5	AL6	AL7	AL8	AL9
#	Visible?	Starred?	Identified Proteins (42)	Accession Number	Alternate ID	Molecular Weight	Protein Grouping Ambiguity	Taxonomy	20200929_bbm1840_21-2273_Frances-Yap_Liponska_AL1 (F001907)	20200929_bbm1840_21-2273_Frances-Yap_Liponska_AL2 (F001908)	20200929_bbm1840_21-2273_Frances-Yap_Liponska_AL3 (F001909)	20200929_bbm1840_21-2273_Frances-Yap_Liponska_AL4 (F001910)	20200929_bbm1840_21-2273_Frances-Yap_Liponska_AL5 (F001911)	20200929_bbm1840_21-2273_Frances-Yap_Liponska_AL6 (F001912)	20200929_bbm1840_21-2273_Frances-Yap_Liponska_AL7 (F001913)	20200929_bbm1840_21-2273_Frances-Yap_Liponska_AL8 (F001914)	20200929_bbm1840_21-2273_Frances-Yap_Liponska_AL9 (F001915)
1	TRUE	Empty	Enolase OS=Staphylococcus aureus (strain USA300) OX=367830 GN=eno PE=3 SV=1	ENO_STAA3	eno	47 kDa		unknown	1	1	1	1	1	1	0	0	0
2	TRUE	Empty	Ribonuclease R OS=Staphylococcus aureus (strain USA300) OX=367830 GN=rnr PE=3 SV=1	A0A0H2XHF1_STAA3	rnr	90 kDa		unknown	1	1	1	1	1	0.98	1	0.91	0
6	TRUE	Empty	Bacterial non-heme ferritin OS=Staphylococcus aureus (strain USA300) OX=367830 GN=ftnA PE=3 SV=1	FTN_STAA3	ftnA	20 kDa		unknown	0	0.98	1	1	1	1	1	1	0
7	TRUE	Empty	30S ribosomal protein S13 OS=Staphylococcus aureus (strain USA300) OX=367830 GN=rpsM PE=3 SV=1	RS13_STAA3	rpsM	14 kDa		unknown	0	1	1	1	1	1	0	0	0
8	TRUE	Empty	Usp domain-containing protein OS=Staphylococcus aureus (strain USA300) OX=367830 GN=SAUSA300_1652 PE=4 SV=1	A0A0H2XFW2_STAA3	SAUSA300_1652	15 kDa		unknown	0	0	0	0.98	1	1	0	0	0
9	TRUE	Empty	50S ribosomal protein L21 OS=Staphylococcus aureus (strain USA300) OX=367830 GN=rplU PE=3 SV=1	RL21_STAA3	rplU	11 kDa		unknown	0	0	0	1	1	1	0	0	0
10	TRUE	Empty	50S ribosomal protein L25 OS=Staphylococcus aureus (strain USA300) OX=367830 GN=rplY PE=1 SV=1	RL25_STAA3	rplY	24 kDa		unknown	0	1	1	0	0	0	0	0	0
11	TRUE	Empty	30S ribosomal protein S7 OS=Staphylococcus aureus (strain USA300) OX=367830 GN=rpsG PE=3 SV=2	RS7_STAA3	rpsG	18 kDa		unknown	0	1	1	1	0	0	0	0	0
12	TRUE	Empty	30S ribosomal protein S5 OS=Staphylococcus aureus (strain USA300) OX=367830 GN=rpsE PE=3 SV=1	RS5_STAA3	rpsE	18 kDa		unknown	0	1	0.99	1	1	1	0.98	0	0
13	TRUE	Empty	30S ribosomal protein S9 OS=Staphylococcus aureus (strain USA300) OX=367830 GN=rpsI PE=3 SV=1	RS9_STAA3	rpsI	15 kDa		unknown	0	0	0	1	1	1	0	0	0
14	TRUE	Empty	50S ribosomal protein L19 OS=Staphylococcus aureus (strain USA300) OX=367830 GN=rplS PE=3 SV=1	RL19_STAA3	rplS	13 kDa		unknown	0	0	0.36	0.53	1	1	0	0	0.69
15	TRUE	Empty	30S ribosomal protein S11 OS=Staphylococcus aureus (strain USA300) OX=367830 GN=rpsK PE=3 SV=1	RS11_STAA3	rpsK	14 kDa		unknown	0	0	0	1	1	1	0	0	0
16	TRUE	Empty	30S ribosomal protein S17 OS=Staphylococcus aureus (strain USA300) OX=367830 GN=rpsQ PE=3 SV=1	RS17_STAA3	rpsQ	10 kDa		unknown	0	0	0	0	0.98	1	1	1	0
17	TRUE	Empty	50S ribosomal protein L1 OS=Staphylococcus aureus (strain USA300) OX=367830 GN=rplA PE=3 SV=1	RL1_STAA3	rplA	25 kDa		unknown	0	0	1	0	0	0	0	0	0
18	TRUE	Empty	ThiF domain-containing protein OS=Staphylococcus aureus (strain USA300) OX=367830 GN=SAUSA300_1585 PE=4 SV=1	A0A0H2XIF3_STAA3	SAUSA300_1585	29 kDa		unknown	0	1	1	0	0	0	0	0	0
3	TRUE	Empty	Elongation factor Tu OS=Staphylococcus aureus (strain USA300) OX=367830 GN=tuf PE=3 SV=1	EFTU_STAA3	tuf	43 kDa		unknown	1	1	0	0	0	0	0	0	0
19	TRUE	Empty	2,3-bisphosphoglycerate-dependent phosphoglycerate mutase OS=Staphylococcus aureus (strain USA300) OX=367830 GN=gpmA PE=3 SV=1	GPMA_STAA3	gpmA	27 kDa		unknown	0	0	1	0	0	0	0	0	0
20	TRUE	Empty	30S ribosomal protein S19 OS=Staphylococcus aureus (strain USA300) OX=367830 GN=rpsS PE=3 SV=1	RS19_STAA3	rpsS	11 kDa		unknown	0	0	0	0.94	0.93	0.93	1	0.97	0
21	TRUE	Empty	30S ribosomal protein S21 OS=Staphylococcus aureus (strain USA300) OX=367830 GN=rpsU PE=3 SV=1	RS21_STAA3	rpsU	7 kDa		unknown	0	0	0	0	0	0.98	1	1	1
22	TRUE	Empty	50S ribosomal protein L22 OS=Staphylococcus aureus (strain USA300) OX=367830 GN=rplV PE=3 SV=1	RL22_STAA3	rplV	13 kDa		unknown	0	0	0	0.98	1	1	0	0	0
23	TRUE	Empty	50S ribosomal protein L18 OS=Staphylococcus aureus (strain USA300) OX=367830 GN=rplR PE=3 SV=1	RL18_STAA3	rplR	13 kDa		unknown	0	0	0	0	1	1	0	0	0
24	TRUE	Empty	GTP-sensing transcriptional pleiotropic repressor CodY OS=Staphylococcus aureus (strain USA300) OX=367830 GN=codY PE=3 SV=1	CODY_STAA3	codY	29 kDa		unknown	0	0	1	0	0	0	0	0	0
25	TRUE	Empty	General stress protein 20U OS=Staphylococcus aureus (strain USA300) OX=367830 GN=dps PE=3 SV=1	A0A0H2XK48_STAA3	dps	17 kDa		unknown	0	0	0	1	1	0	0	0	0
26	TRUE	Empty	30S ribosomal protein S6 OS=Staphylococcus aureus (strain USA300) OX=367830 GN=rpsF PE=3 SV=1	RS6_STAA3	rpsF	12 kDa		unknown	0	0	0	0	0	0	0	0.85	1
27	TRUE	Empty	30S ribosomal protein S2 OS=Staphylococcus aureus (strain USA300) OX=367830 GN=rpsB PE=3 SV=1	RS2_STAA3	rpsB	29 kDa		unknown	0	1	0	0	0	0	0	0	0
28	TRUE	Empty	50S ribosomal protein L10 OS=Staphylococcus aureus (strain USA300) OX=367830 GN=rplJ PE=3 SV=1	RL10_STAA3	rplJ	18 kDa		unknown	0	0	0	1	0	0	0	0	0
29	TRUE	Empty	50S ribosomal protein L3 OS=Staphylococcus aureus (strain USA300) OX=367830 GN=rplC PE=3 SV=1	RL3_STAA3	rplC	24 kDa		unknown	0	1	1	0.8	0	0	0	0	0
30	TRUE	Empty	Putative lysophospholipase OS=Staphylococcus aureus (strain USA300) OX=367830 GN=SAUSA300_0070 PE=4 SV=1	A0A0H2XHZ1_STAA3	SAUSA300_0070	31 kDa		unknown	0	1	0.97	0	0	0	0	0	0
31	TRUE	Empty	50S ribosomal protein L20 OS=Staphylococcus aureus (strain USA300) OX=367830 GN=rplT PE=3 SV=1	RL20_STAA3	rplT	14 kDa		unknown	0	0	0	0	1	1	0	0	0
32	TRUE	Empty	Alkaline shock protein 23 OS=Staphylococcus aureus (strain USA300) OX=367830 GN=asp23 PE=3 SV=1	ASP23_STAA3	asp23	19 kDa		unknown	0	0	1	0	0.98	0.98	0	0	0
33	TRUE	Empty	30S ribosomal protein S12 OS=Staphylococcus aureus (strain USA300) OX=367830 GN=rpsL PE=3 SV=1	RS12_STAA3	rpsL	15 kDa		unknown	0	0	0	1	0	0	0	0	0
4	TRUE	Empty	Immunoglobulin G binding protein A OS=Staphylococcus aureus (strain USA300) OX=367830 GN=SAUSA300_0113 PE=4 SV=1	A0A0H2XJH7_STAA3	SAUSA300_0113	56 kDa		unknown	1	0	1	0	0	0	0	0	0
34	TRUE	Empty	30S ribosomal protein S18 OS=Staphylococcus aureus (strain USA300) OX=367830 GN=rpsR PE=3 SV=1	RS18_STAA3	rpsR	9 kDa		unknown	0	0	0	0	0	0	0	1	1
35	TRUE	Empty	30S ribosomal protein S20 OS=Staphylococcus aureus (strain USA300) OX=367830 GN=rpsT PE=3 SV=1	RS20_STAA3	rpsT	9 kDa		unknown	0	0	0	0	0	0	0	0	1
36	TRUE	Empty	30S ribosomal protein S8 OS=Staphylococcus aureus (strain USA300) OX=367830 GN=rpsH PE=3 SV=1	RS8_STAA3	rpsH	15 kDa		unknown	0	0	0	0	1	1	0	0	0
5	TRUE	Empty	Glucose-6-phosphate isomerase OS=Staphylococcus aureus (strain USA300) OX=367830 GN=pgi PE=3 SV=1	G6PI_STAA3	pgi	50 kDa		unknown	1	0	0	0	0	0	0	0	0
37	TRUE	Empty	6,7-dimethyl-8-ribityllumazine synthase OS=Staphylococcus aureus (strain USA300) OX=367830 GN=ribH PE=3 SV=1	RISB_STAA3	ribH	16 kDa		unknown	0	0	0	0	1	0	0	0	0
38	TRUE	Empty	1,4-dihydroxy-2-naphthoyl-CoA synthase OS=Staphylococcus aureus (strain USA300) OX=367830 GN=menB PE=3 SV=1	A0A0H2XH50_STAA3	menB	30 kDa		unknown	0	1	0	0	0	0	0	0	0
39	TRUE	Empty	FeS assembly ATPase SufC OS=Staphylococcus aureus (strain USA300) OX=367830 GN=sufC PE=4 SV=1	A0A0H2XG15_STAA3	sufC	28 kDa		unknown	0	0	1	0	0	0	0	0	0
40	TRUE	Empty	Staphylococcal respiratory response protein, SrrA OS=Staphylococcus aureus (strain USA300) OX=367830 GN=srrA PE=4 SV=1	A0A0H2XI68_STAA3	srrA	28 kDa		unknown	0	1	0	0	0	0	0	0	0
41	TRUE	Empty	3-methyl-2-oxobutanoate hydroxymethyltransferase OS=Staphylococcus aureus (strain USA300) OX=367830 GN=panB PE=3 SV=2	PANB_STAA3	panB	29 kDa		unknown	0	1	0	0	0	0	0	0	0
42	TRUE	Empty	Triosephosphate isomerase OS=Staphylococcus aureus (strain USA300) OX=367830 GN=tpiA PE=3 SV=1	TPIS_STAA3	tpiA	27 kDa		unknown	0	0	1	0	0	0	0	0	0
END OF FILE
